# Supplementary material for: In Vitro Efficacy and Molecular Mechanism of Curcumin Analog in Pathological Regulation of Spinocerebellar Ataxia Type 3
Source: Antioxidants (Basel). 2022 Jul 18;11(7):1389. doi: 10.3390/antiox11071389 (PMC9311745; doi:10.3390/antiox11071389)
Supplement: Supplementary file 1 [file antioxidants-11-01389-s001.zip]

Archive with 1 entries (1 files):
- antioxidants-1771369-SI.pdf
